# Supplementary material for: Whole-exome sequencing in eccrine porocarcinoma indicates promising therapeutic strategies
Source: Cancer Gene Ther. 2021 May 27;29(6):697–708. doi: 10.1038/s41417-021-00347-z (PMC9209330; doi:10.1038/s41417-021-00347-z)
Supplement: Supplementary file 3 — Supplemental Table 4 [file 41417_2021_347_MOESM3_ESM.xls]

## Sheet: amp_genes.conf_90
cytoband	1q21.3	8q24.3	7p22.1	21q22.3
q value	0.0006579	0.0006579	0.091895	0.091895
residual q value	0.0006579	0.0006579	0.091895	0.091895
wide peak boundaries	chr1:152265562-152329851	chr8:144980719-145001933	chr7:6744791-6864178	chr21:45953569-46082924
genes in wide peak	FLG	PLEC	ZNF12	TSPEAR
	FLG2		CCZ1B	KRTAP10-10
			RSPH10B	KRTAP10-4
			PMS2CL	KRTAP10-6
			RSPH10B2	KRTAP10-7
				KRTAP10-9
				KRTAP10-1
				KRTAP10-11
				KRTAP10-2
				KRTAP10-5
				KRTAP10-8
				KRTAP10-3
				KRTAP12-3
				KRTAP12-4

## Sheet: Tabelle1
cytoband	5q22.2	2q32.2	2q36.3	9q22.33	15q21.1	1p21.1	6q13	10q23.31	12q24.33	3p24.1	4q13.3	13q13.1	22q11.21	10p12.33	1p22.3
q value	1.6726e-08	1.6726e-08	7.2259e-05	0.00081909	0.0021785	0.0044551	0.0062561	0.0062561	0.013069	0.013306	0.029455	0.041181	0.060988	0.085556	0.099783
residual q value	1.6726e-08	1.7698e-08	0.00042243	0.00081909	0.0021785	0.0044551	0.0062561	0.0062561	0.013069	0.013306	0.029354	0.041181	0.060988	0.085556	0.10347
wide peak boundaries	chr5:111747667-112200958	chr2:189876882-190014430	chr2:227853164-228192407	chr9:101829555-101983418	chr15:48630195-49034995	chr1:102454027-104074629	chr6:70502782-71133026	chr10:89611276-90034788	chr12:133457637-133851895	chr3:30043344-31205400	chr4:70620736-71204641	chr13:32875788-32993270	chr22:21380710-21922059	chr10:17754611-18292099	chr1:86166705-86820520
genes in wide peak	APC	hsa-mir-3129	COL4A3	TGFBR1	FBN1	COL11A1	COL9A1	PTEN	ZNF10	hsa-mir-466	CSN1S1	BRCA2	hsa-mir-649	hsa-mir-511-2	COL24A1
	FLJ11235	MIR3129	COL4A4				COL19A1	KLLN	ZNF26	TGFBR2	CSN2	ZAR1L	SLC7A4	hsa-mir-511-1
									ZNF84	GADL1	CSN3		HIC2	MRC1
									ZNF140		HTN1		POM121L8P	MIR511-1
									ZNF268		HTN3		RIMBP3C	MIR511-2
									LOC647589		STATH		PI4KAP2	TMEM236
									ZNF605		SULT1E1		LOC400891
											ODAM		BCRP2
											CABS1		P2RX6P
											FDCSP		RIMBP3B
											CSN1S2AP		TMEM191C
											C4orf40
											CSN1S2BP
