# Supplementary material for: Whole-exome sequencing in eccrine porocarcinoma indicates promising therapeutic strategies
Source: Cancer Gene Ther. 2021 May 27;29(6):697–708. doi: 10.1038/s41417-021-00347-z (PMC9209330; doi:10.1038/s41417-021-00347-z)
Supplement: Supplementary file 5 — Supplemental Table 5 [file 41417_2021_347_MOESM5_ESM.xls]

## Sheet: signature_contributions
	AC1	AC2	AC3	AC4	AC6	AC7	AC8	AC11	AC12	AC13	AC14	AC17	AC19	AC21	AC23	AC25	AC27	AC29	AC30
C000-6KNGDL						59.5803		25.4285					14.9912
C000-X88E7Z		16.6993				39.4311		17.4881		26.3816
C000-RCWM1J				6.57405		52.232		41.1939
C000-EXKBCS				14.828		49.0642		29.3627							6.74521
C000-HZGGV2		4.62323		5.18767		49.465		32.1014		7.04463		1.57812
C000-ESMKCH				14.532		41.3605		44.1076
C000-S5ZHWR		7.3611				39.666		31.233		11.8263		9.91366
C000-2SXE39			29.8035	30.1374						4.27994			10.6774	9.28688		12.3535	3.46139
C000-ZZP8UU	5.24136	14.6405	65.5621										11.0286				3.52736
C000-CFLP5N	4.25043	10.942	43.897			6.22873		16.0663					8.46485						10.1508
C000-JMUDMJ		16.0289				28.254		22.0127		20.3808				13.3237
C000-648QQH	3.92427	10.6744	17.5105		5.9496	8.59306	25.8772		27.471
C000-W91YB6	42.9566	10.0015						15.6858		31.3561
C000-AX1WLG						60.6192				8.70305	8.39484							22.2829
Relative signature contributions (% of SNVs attributed to the signature)
