# Supplementary material for: Whole-exome sequencing in eccrine porocarcinoma indicates promising therapeutic strategies
Source: Cancer Gene Ther. 2021 May 27;29(6):697–708. doi: 10.1038/s41417-021-00347-z (PMC9209330; doi:10.1038/s41417-021-00347-z)
Supplement: Supplementary file 6 — Supplemental Table 1 [file 41417_2021_347_MOESM6_ESM.xlsx]

## Sheet: Tabelle1
		Supplemental Table 1: Whole-exome sequencing coverage statistics*
		Patient ID	Sample Type	Coverage	Mapped Reads %	Duplicates%	Properly Paired%	Insert Size (Median)
		C000-2SXE39	CONTROL	224.98	99.99	33.68	97.55	149
		C000-2SXE39	TUMOR	278.03	99.99	24.65	96.87	162
		C000-648QQH	CONTROL	78.02	99.99	68.38	96.97	132
		C000-648QQH	TUMOR	71.98	99.99	67.19	97.27	134
		C000-6KNGDL	CONTROL	108.14	99.98	55.07	96.58	137
		C000-6KNGDL	TUMOR	178.62	99.98	29.92	91.94	135
		C000-AX1WLG	CONTROL	257.71	99.99	28.49	97.93	161
		C000-AX1WLG	TUMOR	243.26	99.99	23.6	97.78	159
		C000-CFLP5N	CONTROL	34.15	99.97	80.74	95.23	120
		C000-CFLP5N	TUMOR	35.65	99.98	81.84	96.05	120
		C000-ESMKCH	CONTROL	37.32	99.98	78.11	94.86	123
		C000-ESMKCH	TUMOR	54.64	99.99	72.62	96.74	123
		C000-EXKBCS	CONTROL	221.06	99.98	41.05	96.97	152
		C000-EXKBCS	TUMOR	176.44	99.99	45.4	96.91	149
		C000-HZGGV2	CONTROL	113.57	99.98	56.14	95.87	132
		C000-HZGGV2	TUMOR	145.67	99.99	43.49	94.66	126
		C000-JMUDMJ	CONTROL	170.8	99.99	45.81	97.68	148
		C000-JMUDMJ	TUMOR	169.39	99.99	45.27	97.25	147
		C000-RCWM1J	CONTROL	77.21	99.96	58.57	93.74	133
		C000-RCWM1J	TUMOR	185.73	99.98	24.87	90.85	137
		C000-S5ZHWR	CONTROL	144.49	99.98	47.84	97.31	144
		C000-S5ZHWR	TUMOR	237.27	99.99	35.62	97.04	151
		C000-W91YB6	CONTROL	155.08	99.99	40.2	97.87	149
		C000-W91YB6	TUMOR	287.49	99.99	34.14	97.72	146
		C000-X88E7Z	CONTROL	162.19	99.98	33.21	97.58	149
		C000-X88E7Z	TUMOR	488.43	99.99	48.13	96.17	140
		C000-ZZP8UU	CONTROL	87.77	99.99	65.91	96.17	125
		C000-ZZP8UU	TUMOR	60.2	99.98	78.65	95.36	125
		C000-XWCDE5*	CONTROL	4.76	99.95	91.63	97.29	110
		C000-XWCDE5*	TUMOR	19.05	99.97	88.5	97.06	115
		C000-DZCVJ8*	CONTROL	19.49	99.96	88.44	95.27	117
		C000-DZCVJ8*	TUMOR	14.61	99.97	91.27	97.59	116
		*samples with a median coverage of < 20X. Those were excluded from the analysis.
